# Supplementary material for: Defining the Violence Victim Phenomenon: A Qualitative Study Among Anesthesiology and Intensive Care Specialists
Source: J Clin Med. 2026 Feb 14;15(4):1503. doi: 10.3390/jcm15041503 (PMC12942364; doi:10.3390/jcm15041503)
Supplement: Supplementary file 1 [file jcm-15-01503-s001.zip]

Archive with 1 entries (1 files):
- jcm-4094417-supplementary.pdf
